# Supplementary material for: Biodiversity increases resistance of grasslands against plant invasions under multiple environmental changes
Source: Nat Commun. 2024 May 27;15:4506. doi: 10.1038/s41467-024-48876-z (PMC11130343; doi:10.1038/s41467-024-48876-z)
Supplement: Supplementary file 4 — Supplementary Data 1 [file 41467_2024_48876_MOESM4_ESM.xlsx]

## Sheet: Sheet1
No	A list of studies included in the meta-analysis
1	Byun, C., Jeong, Y. & Hong, S. H. Synergistic effects of soil nutrient level and native species identity and diversity on biotic resistance to Sicyos angulatus, an invasive species. Oecologia 200, 221-230 (2022).
2	Connolly, J. et al. Weed suppression greatly increased by plant diversity in intensively managed grasslands: A continental-scale experiment. Journal of Applied Ecology 55, 852-862 (2018).
3	Diemer, M. & Schmid, B. Effects of biodiversity loss and disturbance on the survival and performance of two Ranunculus species with differing clonal architectures. Ecography 24, 59-67 (2001).
4	Dimitrakopoulos, P. G., Galanidis, A., Siamantziouras, A. S. D. & Troumbis, A. Y. Short-term invasibility patterns in burnt and unburnt experimental Mediterranean grassland communities of varying diversities. Oecologia 143, 428-437 (2005).
5	Dong, K., Xu, Y., Hao, G., Yang, N., Zhao, N. & Gao, Y. Both vacant niches and competition-trait hierarchy are useful for explaining the invasion of Caragana microphylla into the semi-arid grassland. Plant and Soil 448, 253-263 (2020).
6	Halliday, F. W., Heckman, R. W., Wilfahrt, P. A. & Mitchell, C. E. Past is prologue: host community assembly and the risk of infectious disease over time. Ecology Letters 22, 138-148 (2019).
7	Heckman, R. W. & Carr, D. E. Effects of soil nitrogen availability and native grass diversity on exotic forb dominance. Oecologia 182, 803-813 (2016).
8	Heckman, R. W., Halliday, F. W., Wilfahrt, P. A. & Mitchell, C. E. Effects of native diversity, soil nutrients, and natural enemies on exotic invasion in experimental plant communities. Ecology 98, 1409-1418 (2017).
9	The Jena Experiment. The Jena Drought Experiment. https://jexis.idiv.de/.
10	Kinkel, L. Plant aboveground biomass data: Natural Enemies, Plant Diversity and Plant Community Composition ver 9. Environmental Data Initiative. https://doi.org/10.6073/pasta/d35065bdbebf73b310a21815616f66b2 (2021).
11	Lanta, V. & Leps, J. Effect of plant species richness on invasibility of experimental plant communities. Plant Ecology 198, 253-263 (2008).
12	Li, S. P. et al. Functional traits explain the consistent resistance of biodiversity to plant invasion under nitrogen enrichment. Ecology Letters 25, 778-789 (2022).
13	Long, Z. T., Fegley, S. R. & Peterson, C. H. Fertilization and plant diversity accelerate primary succession and restoration of dune communities. Plant Ecology 214, 1419-1429 (2013).
14	Maron, J. L. & Marler, M. Effects of native species diversity and resource additions on invader impact. American Naturalist 172, S18-S33 (2008).
15	Mattingly, W.B. & Reynolds, H. L. Soil fertility alters the nature of plant-resource interactions in invaded grassland communities. Biological Invasions 16, 2465-2478 (2014).
16	Mattingly, W. B., Swedo, B. L. & Reynolds, H. L. Interactive effects of resource enrichment and resident diversity on invasion of native grassland by Lolium arundinaceum. Plant Ecology 207, 203-212 (2010).
17	Nitschke, N. et al. Time course of plant diversity effects on Centaurea jacea establishment and the role of competition and herbivory. Journal of Plant Ecology 3, 109-121 (2010).
18	Reich, P. Plant aboveground biomass data: BioCON: Biodiversity, Elevated CO2, and N Enrichment ver 12. Environmental Data Initiative. https://doi.org/10.6073/pasta/20d6633c64a977f889cfbe6d2e7a6b84 (2021).
19	Tilman, D. Plant aboveground biomass data: BAC: Biodiversity and Climate ver 8. Environmental Data Initiative. https://doi.org/10.6073/pasta/214b327bc6fc0a240ec705b339e6dd83 (2018).
20	Tilman, D. Plant aboveground biomass data: The Small Biodiversity Experiment ver 8. Environmental Data Initiative. https://doi.org/10.6073/pasta/002f99b3e702e08e6f97ccc65b87a695 (2018).
21	Wang, J. et al. Darwin's naturalization conundrum reconciled by changes of species interactions. Ecology 104, e3850 (2023).
22	Wang, Z. X., He, Z. S. & He, W. M. Nighttime climate warming enhances inhibitory effects of atmospheric nitrogen deposition on the success of invasive Solidago canadensis. Climatic Change 167, 20 (2021).
23	Xu, X., Polley, H. W., Hofmockel, K., Daneshgar, P. P. & Wilsey, B. J. Plant invasions differentially affected by diversity and dominant species in native- and exotic-dominated grasslands. Ecology and Evolution 5, 5662-5670 (2015).
24	Zheng, Y. L., Burns, J. H., Liao, Z. Y., Li, W. T. & Li, L. Nutrient fluctuation has different effects on a tropical invader in communities from the native and non-native range. Environmental and Experimental Botany 178, 104193 (2020).
25	Zheng, Y. L. et al. Species composition, functional and phylogenetic distances correlate with success of invasive Chromolaena odorata in an experimental test. Ecology Letters 21, 1211-1220 (2018).
