# Supplementary material for: Biodiversity increases resistance of grasslands against plant invasions under multiple environmental changes
Source: Nat Commun. 2024 May 27;15:4506. doi: 10.1038/s41467-024-48876-z (PMC11130343; doi:10.1038/s41467-024-48876-z)
Supplement: Supplementary file 6 — Source Data [file 41467_2024_48876_MOESM6_ESM.xlsx]

## Sheet: Fig.1
(a) NBE (invasion resistance)									(b) ΔNBE (invasion resistance)
ECFs	Group	mean	95% CI lower	95% CI upper	sample size	QM	p-value		mean	95% CI lower	95% CI upper	sample size
All	Ambient	0.981	0.636	1.33	303	0.6539	0.4187
All	Manipulated	1.035	0.697	1.37	707				0.0436	-0.0952	0.182	707
Warming	Ambient	0.443	-0.742	1.63	22	8.7682	0.0031
Warming	Manipulated	1.294	0.168	2.42	45				0.82	0.0549	1.59	45
Drought	Ambient	1.26	1.048	1.47	67	7.0642	0.0079
Drought	Manipulated	0.914	0.692	1.14	71				-0.499	-0.774	-0.223	71
Elevated CO2	Ambient	0.1692	-0.0961	0.435	69	0.668	0.4138
Elevated CO2	Manipulated	0.0333	-0.2299	0.297	69				-0.126	-0.322	0.0708	69
Eutrophication	Ambient	0.601	0.132	1.07	156	0.2716	0.6023
Eutrophication	Manipulated	0.649	0.181	1.12	175				-0.0318	-0.115	0.0518	175
Pesticide	Ambient	1.09	0.796	1.38	38	0.4562	0.4994
Pesticide	Manipulated	1.19	1.01	1.37	104				0.0693	-0.0658	0.204	104
Grazing	Ambient	1.57	1.23	1.9	18	0.0418	0.838
Grazing	Manipulated	1.52	1.18	1.87	18				-0.115	-0.354	0.124	18
Fire	Ambient	-0.114	-0.833	0.604	12	0.599	0.439
Fire	Manipulated	0.133	-0.622	0.888	12				0.317	-0.165	0.799	12
Physical disturbance	Ambient	0.873	-0.209	1.95	35	0.1679	0.682
Physical disturbance	Manipulated	0.96	-0.112	2.03	35				0.483	-0.59	1.56	35
One factor	Ambient	0.946	0.593	1.3	303	0.0441	0.8338
One factor	Manipulated	0.961	0.614	1.31	529				0.0182	-0.133	0.169	529
Two factors	Ambient	0.866	0.42	1.31	106	0.85	0.3565
Two factors	Manipulated	0.97	0.533	1.41	143				0.156	0.048	0.265	143
Three factors	Ambient	1.21	0.747	1.67	15	5.7917	0.0161
Three factors	Manipulated	1.74	1.427	2.06	35				0.643	0.366	0.92	35

## Sheet: Fig.4
(a) Factor effect on resident productivity
ECFs	mean	95% CI lower	95% CI upper	sample size
All	0.0771	-0.132	0.286	234
Warming	0.27	0.102	0.437	14
Drought	-0.294	-0.815	0.226	11
Elevated CO2	0.0256	-0.0602	0.112	23
Eutrophication	0.337	0.123	0.552	70
Pesticide	0.0754	-0.0438	0.195	52
Grazing	-0.519	-0.874	-0.164	3
Physical disturbance	-0.368	-1.66	0.93	11
One factor	0.0942	-0.0816	0.27	185
Two factors	0.0423	-0.43	0.515	42
Three factors	-1.43	-1.91	-0.952	7

## Sheet: Supplementary Fig.1
(a) NBE (invasion resistance)									(b) BEZr (invasion resistance)
ECFs	Group	mean	95% CI lower	95% CI upper	sample size	QM	p-value		mean	95% CI lower	95% CI upper	sample size	QM	p-value
Warming+eutrophication	Ambient	0.181	-0.266	0.628	1	0.1103	0.7398
Warming+eutrophication	Manipulated	0.102	-0.197	0.4	3
Drought+eutrophication	Ambient	1.59	1.077	2.1	10	4.5187	0.0335		0.314	0.1337	0.495	2	0.2244	0.6357
Drought+eutrophication	Manipulated	1.04	0.494	1.58	10				0.26	0.0797	0.441	2
Elevated CO2+eutrophication	Ambient	0.181	-0.0925	0.455	69	0.7584	0.3838		0.0606	0.00991	0.111	23	0.68	0.4096
Elevated CO2+eutrophication	Manipulated	0.333	0.0536	0.612	69				0.0872	0.03579	0.139	23
Pesticide+eutrophication	Ambient	0.459	0.358	0.56	4	1.6321	0.2014		0.517	0.369	0.666	4	0.7371	0.3906
Pesticide+eutrophication	Manipulated	0.384	0.282	0.487	4				0.437	0.289	0.585	4
Physical disturbance+eutrophication	Ambient	0.974	0.687	1.26	32	0.3053	0.5806		0.336	0.195	0.477	6	0.3069	0.5796
Physical disturbance+eutrophication	Manipulated	1.056	0.821	1.29	52				0.375	0.259	0.492	10
Drought+physical disturbance	Ambient	0.86	-0.0852	1.8	5	3.1425	0.0763
Drought+physical disturbance	Manipulated	1.83	0.9889	2.67	5
Drought+eutrophication+physical disturbance	Ambient	1.21	0.747	1.67	15	5.7917	0.0161		0.256	0.108	0.403	3	0.0353	0.851
Drought+eutrophication+physical disturbance	Manipulated	1.74	1.427	2.06	35				0.27	0.173	0.368	7

## Sheet: Supplementary Fig.2
(a) Factor effect on invasion resistance of monocultures						(b) Factor effect on invasion resistance of mixtures
ECFs	mean	95% CI lower	95% CI upper	sample size		mean	95% CI lower	95% CI upper	sample size
All	-0.0413	-0.185	0.103	267		0.0764	-0.0621	0.215	701
Warming	-0.353	-0.57	-0.135	17		0.367	-0.335	1.07	45
Drought	0.533	0.276	0.789	13		-0.0252	-0.211	0.16	65
Elevated CO2	-0.0593	-0.249	0.13	23		-0.216	-0.351	-0.0798	69
Eutrophication	-0.246	-0.385	-0.106	82		-0.28	-0.446	-0.114	175
Pesticide	-0.0258	-0.104	0.0527	53		0.0276	-0.105	0.161	104
Grazing	0.232	-0.0909	0.554	3		0.115	-0.0786	0.309	18
Fire	0.655	0.0492	1.26	5		0.842	0.455	1.23	12
Physical disturbance	-0.0989	-0.442	0.245	16		0.252	-0.115	0.618	35
One factor	-0.0487	-0.185	0.0874	212		0.0136	-0.112	0.139	523
Two factors	-0.0404	-0.461	0.38	48		0.136	-0.29	0.562	143
Three factors	0.599	0.228	0.97	7		1.11	0.877	1.34	35

## Sheet: Supplementary Fig.4
(a) NBE (invasion resistance)
Invader type	mean	95% CI lower	95% CI upper	sample size
Internal	0.733	0.536	0.931	475
Ntive external	0.844	0.647	1.042	485
Alien external	2.651	2.311	2.991	179
(b) BEZr (invasion resistance)
Invader type	mean	95% CI lower	95% CI upper	sample size
Internal	0.1504	0.1193	0.181	169
Ntive external	0.0851	0.0543	0.116	174
Alien external	0.272	0.2147	0.329	67

## Sheet: Supplementary Fig.8
(a) NBE (resident productivity)									(b) BEZr (resident productivity)
ECFs	Group	mean	95% CI lower	95% CI upper	sample size	QM	p-value		mean	95% CI lower	95% CI upper	sample size	QM	p-value
All	Ambient	0.828	0.681	0.974	234	2.6658	0.1025		0.582	0.462	0.703	97	6.4659	0.011
All	Manipulated	0.779	0.637	0.921	582				0.524	0.407	0.641	226
Warming	Ambient	1.19	0.973	1.41	21	0.0047	0.9453		0.708	0.565	0.851	7	1.0449	0.3067
Warming	Manipulated	1.2	1.039	1.36	42				0.628	0.527	0.729	14
Drought	Ambient	0.714	0.446	0.981	46	15.9793	< .0001		0.359	0.242	0.477	10	0.4886	0.4846
Drought	Manipulated	1.094	0.827	1.361	50				0.315	0.202	0.428	11
Elevated CO2	Ambient	0.852	0.773	0.93	52	2.7196	0.0991		0.713	0.643	0.783	23	0.1723	0.6781
Elevated CO2	Manipulated	0.936	0.853	1.02	52				0.694	0.624	0.765	23
Eutrophication	Ambient	0.623	0.431	0.814	124	11.9923	0.0005		0.553	0.353	0.754	59	10.087	0.0015
Eutrophication	Manipulated	0.509	0.319	0.7	139				0.439	0.239	0.638	66
Pesticide	Ambient	1.28	1.12	1.44	34	0.5176	0.4719		0.77	0.661	0.878	19	3.6263	0.0569
Pesticide	Manipulated	1.34	1.24	1.44	100				0.862	0.782	0.941	52
Grazing	Ambient	0.723	0.474	0.972	18	2.1961	0.1384		0.483	0.347	0.62	3	0.0202	0.8871
Grazing	Manipulated	0.999	0.66	1.338	18				0.471	0.335	0.608	3
Physical disturbance	Ambient	0.653	0.435	0.872	24	0.9705	0.3246		0.802	0.534	1.07	9	0.0014	0.9705
Physical disturbance	Manipulated	0.768	0.566	0.971	24				0.807	0.538	1.08	9
One factor	Ambient	0.825	0.675	0.976	234	0.338	0.561		0.586	0.465	0.708	97	3.2226	0.0726
One factor	Manipulated	0.808	0.661	0.955	427				0.544	0.425	0.663	179
Two factors	Ambient	0.906	0.695	1.12	85	11.7299	0.0006		0.722	0.517	0.927	33	19.7456	< .0001
Two factors	Manipulated	0.752	0.543	0.96	120				0.55	0.348	0.753	40
Three factors	Ambient	0.513	0.114	0.912	15	1.8193	0.1774		0.314	0.166	0.462	3	0.0738	0.7859
Three factors	Manipulated	0.741	0.43	1.052	35				0.292	0.195	0.389	7

## Sheet: Supplementary Fig.9
Transgressive resistance
ECFs	Group	mean	95% CI lower	95% CI upper	sample size	QM	p-value
All	Ambient	0.104	-1.19	1.4	66	0.187	0.6654
All	Manipulated	0.185	-1.1	1.47	133
Elevated CO2	Ambient	-2.43	-3.16	-1.7	23	1.5239	0.217
Elevated CO2	Manipulated	-1.88	-2.56	-1.2	23
Eutrophication	Ambient	-0.462	-1.56	0.64	58	0.1655	0.6841
Eutrophication	Manipulated	-0.538	-1.63	0.558	65
Pesticide	Ambient	0.00523	-0.206	0.217	4	0.0282	0.8667
Pesticide	Manipulated	-0.01845	-0.23	0.193	4
Grazing	Ambient	2.9	0.825	4.98	3	0.7188	0.3965
Grazing	Manipulated	1.82	-0.152	3.79	3
Physical disturbance	Ambient	-0.421	-1.62	0.781	8	0.1067	0.7439
Physical disturbance	Manipulated	-0.179	-1.32	0.966	8
One factor	Ambient	0.01858	-1.26	1.29	66	0.0135	0.9075
One factor	Manipulated	-0.00249	-1.27	1.26	103
Two factors	Ambient	-0.443	-4.54	3.66	30	3.5115	0.0609
Two factors	Manipulated	0.254	-3.84	4.35	30

## Sheet: Supplementary Fig.11
(a) NBE (invasion resistance)									(b) ΔNBE (invasion resistance)
ECFs	Group	mean	95% CI lower	95% CI upper	sample size	QM	p-value		mean	95% CI lower	95% CI upper	sample size
All	Ambient	0.798	0.484	1.11	271	0.9156	0.3386
All	Manipulated	0.851	0.543	1.16	663				0.0886	0.000786	0.176	696
Warming	Ambient	0.78	-0.0779	1.64	18	5.0637	0.0244
Warming	Manipulated	1.32	0.5375	2.11	43				0.82	0.0549	1.59	45
Drought	Ambient	0.995	0.801	1.19	60	3.9573	0.0467
Drought	Manipulated	0.747	0.534	0.959	62				-0.431	-0.596	-0.265	70
Elevated CO2	Ambient	0.00243	-0.228	0.233	66	1.0118	0.3145
Elevated CO2	Manipulated	-0.14274	-0.371	0.086	64				-0.126	-0.322	0.0708	69
Eutrophication	Ambient	0.445	0.0176	0.873	141	2.2597	0.1328
Eutrophication	Manipulated	0.559	0.1328	0.985	163				-0.000942	-0.0669	0.065	170
Pesticide	Ambient	1.02	0.76	1.28	35	0.0829	0.7734
Pesticide	Manipulated	1.06	0.898	1.22	100				0.0548	-0.0813	0.191	103
Grazing	Ambient	1.07	0.784	1.36	16	0.0798	0.7776
Grazing	Manipulated	1.12	0.822	1.43	16				-0.115	-0.354	0.124	18
Fire	Ambient	-0.114	-0.833	0.604	12	0.599	0.439
Fire	Manipulated	0.133	-0.622	0.888	12				0.317	-0.165	0.799	12
Physical disturbance	Ambient	0.828	-0.402	2.06	32	0.3483	0.5551
Physical disturbance	Manipulated	0.945	-0.276	2.17	34				0.432	-0.29	1.15	32
One factor	Ambient	0.77	0.45	1.09	271	0.3985	0.5279
One factor	Manipulated	0.808	0.493	1.12	494				0.0604	-0.0467	0.167	519
Two factors	Ambient	0.631	0.228	1.03	101	0.328	0.5668
Two factors	Manipulated	0.686	0.29	1.08	134				0.14	0.0321	0.248	142
Three factors	Ambient	1.15	0.678	1.62	13	5.1191	0.0237
Three factors	Manipulated	1.65	1.34	1.97	35				0.643	0.366	0.92	35

## Sheet: Supplementary Fig.13
(a) NBE (invasion resistance)									(a) BEZr (invasion resistance)
ECFs	Group	mean	95% CI lower	95% CI upper	sample size	QM	p-value		mean	95% CI lower	95% CI upper	sample size	QM	p-value
All	Ambient	0.993	0.627	1.36	299	0.5846	0.4445		0.322	0.204	0.44	95	0.9423	0.3317
All	Manipulated	1.044	0.686	1.4	703				0.305	0.189	0.422	224
Warming	Ambient	0.443	-0.742	1.63	22	8.7682	0.0031		0.247	0.0712	0.423	7	1.2682	0.2601
Warming	Manipulated	1.294	0.168	2.42	45				0.355	0.2309	0.479	14
Drought	Ambient	1.321	1.035	1.61	64	7.8036	0.0052		0.337	0.2197	0.454	9	7.5686	0.0059
Drought	Manipulated	0.937	0.644	1.23	68				0.185	0.0713	0.299	10
Elevated CO2	Ambient	0.1692	-0.0961	0.435	69	0.668	0.4138		0.0607	0.00997	0.1114	23	0.9772	0.3229
Elevated CO2	Manipulated	0.0333	-0.2299	0.297	69				0.0288	-0.02256	0.0802	23
Eutrophication	Ambient	0.603	0.112	1.09	155	0.2187	0.64		0.297	0.104	0.49	58	1.894	0.1687
Eutrophication	Manipulated	0.647	0.157	1.14	174				0.263	0.0711	0.456	65
Pesticide	Ambient	1.09	0.796	1.38	38	0.4562	0.4994		0.399	0.296	0.503	19	0.0512	0.821
Pesticide	Manipulated	1.19	1.01	1.37	104				0.389	0.312	0.466	52
Grazing	Ambient	1.57	1.23	1.9	18	0.0418	0.838		0.465	0.358	0.573	3	0.0538	0.8166
Grazing	Manipulated	1.52	1.18	1.87	18				0.45	0.342	0.558	3
Fire	Ambient	-0.114	-0.833	0.604	12	0.599	0.439
Fire	Manipulated	0.133	-0.622	0.888	12
Physical disturbance	Ambient	0.873	-0.209	1.95	35	0.1679	0.682		0.468	0.177	0.759	9	0.0104	0.9189
Physical disturbance	Manipulated	0.96	-0.112	2.03	35				0.481	0.19	0.773	9
One factor	Ambient	0.959	0.586	1.33	299	0.0256	0.873		0.328	0.207	0.449	95	2.8801	0.0897
One factor	Manipulated	0.971	0.604	1.34	525				0.298	0.179	0.418	177
Two factors	Ambient	0.866	0.42	1.31	106	0.85	0.3565		0.326	-0.0814	0.734	33	0.3981	0.5281
Two factors	Manipulated	0.97	0.533	1.41	143				0.344	-0.0632	0.751	40
Three factors	Ambient	1.21	0.747	1.67	15	5.7917	0.0161		0.256	0.108	0.403	3	0.0353	0.851
Three factors	Manipulated	1.74	1.427	2.06	35				0.27	0.173	0.368	7

## Sheet: Supplementary Fig.14
(a) NBE (invasion resistance)									(a) BEZr (invasion resistance)
ECFs	Group	mean	95% CI lower	95% CI upper	sample size	QM	p-value		mean	95% CI lower	95% CI upper	sample size	QM	p-value
All	Ambient	1.04	0.64	1.44	287	0.712	0.3988		0.304	0.183	0.425	91	0.3211	0.5709
All	Manipulated	1.1	0.707	1.49	683				0.294	0.175	0.413	212
Warming	Ambient	0.443	-0.742	1.63	22	8.7682	0.0031		0.247	0.0712	0.423	7	1.2682	0.2601
Warming	Manipulated	1.294	0.168	2.42	45				0.355	0.2309	0.479	14
Drought	Ambient	1.26	1.048	1.47	66	7.0642	0.0079		0.333	0.2236	0.442	10	6.0368	0.014
Drought	Manipulated	0.914	0.692	1.14	70				0.2	0.0937	0.306	11
Elevated CO2	Ambient	0.1692	-0.0961	0.435	69	0.668	0.4138		0.0607	0.00997	0.1114	23	0.9772	0.3229
Elevated CO2	Manipulated	0.0333	-0.2299	0.297	69				0.0288	-0.02256	0.0802	23
Eutrophication	Ambient	0.666	0.024	1.31	141	0.3248	0.5687		0.238	0.000148	0.476	53	0.619	0.4314
Eutrophication	Manipulated	0.726	0.0857	1.37	160				0.218	-0.019582	0.455	60
Pesticide	Ambient	1.13	0.803	1.45	34	0.3485	0.555		0.389	0.27	0.507	15	0.1257	0.723
Pesticide	Manipulated	1.23	1.035	1.42	100				0.371	0.286	0.455	48
Grazing	Ambient	1.57	1.23	1.9	18	0.0418	0.838		0.465	0.358	0.573	3	0.0538	0.8166
Grazing	Manipulated	1.52	1.18	1.87	18				0.45	0.342	0.558	3
Fire	Ambient	-0.114	-0.833	0.604	12	0.599	0.439
Fire	Manipulated	0.133	-0.622	0.888	12
Physical disturbance	Ambient	0.873	-0.209	1.95	35	0.1679	0.682		0.468	0.177	0.759	9	0.0104	0.9189
Physical disturbance	Manipulated	0.96	-0.112	2.03	35				0.481	0.19	0.773	9
One factor	Ambient	1.01	0.598	1.41	287	0.0445	0.8329		0.308	0.185	0.43	91	1.7852	0.1815
One factor	Manipulated	1.02	0.62	1.42	509				0.283	0.162	0.404	169
Two factors	Ambient	0.842	0.343	1.34	102	1.051	0.3053		0.138	0.0655	0.21	29	0.8541	0.3554
Two factors	Manipulated	0.965	0.477	1.45	139				0.164	0.0954	0.233	36
Three factors	Ambient	1.21	0.747	1.67	15	5.7917	0.0161		0.256	0.108	0.403	3	0.0353	0.851
Three factors	Manipulated	1.74	1.427	2.06	35				0.27	0.173	0.368	7

[truncated: 2 more sheets: Supplementary Fig.15, Supplementary Fig.17]
